# Supplementary material for: Simultaneous Determination of 23 Pyrrolizidine and Tropane Alkaloids in Infusions from Dry Edible Flowers Using Optimized μSPEed® Microextraction Prior to Their Analysis by UHPLC-IT-MS/MS
Source: Foods. 2024 Jun 1;13(11):1740. doi: 10.3390/foods13111740 (PMC11171954; doi:10.3390/foods13111740)
Supplement: Supplementary file 1 [file foods-13-01740-s001.zip]

Archive with 1 entries (1 files):
- foods-3010974-supplementary.pdf
